# Supplementary material for: Examining the Temporal and Spatial Models of China’s Circular Economy Based upon Detailed Data of E-Plastic Recycling
Source: Int J Environ Res Public Health. 2022 Feb 28;19(5):2807. doi: 10.3390/ijerph19052807 (PMC8910096; doi:10.3390/ijerph19052807)
Supplement: Supplementary file 1 [file ijerph-19-02807-s001.zip]

Archive with 1 entries (1 files):
- ijerph-1538188-supplementary.pdf
